# Supplementary material for: NFκB and NLRP3/NLRC4 inflammasomes regulate differentiation, activation and functional properties of monocytes in response to distinct SARS-CoV-2 proteins
Source: Nat Commun. 2024 Mar 7;15:2100. doi: 10.1038/s41467-024-46322-8 (PMC10920883; doi:10.1038/s41467-024-46322-8)
Supplement: Supplementary file 4 — Source Data [file 41467_2024_46322_MOESM4_ESM.xlsx]

## Sheet: Figure 1a left top
		DMSO	S1	NP	PiC
	HD1	18.6	29.1	20.2	7.22
	HD2	18.3	24.4	14.8	12.5
	HD3	12.9	30	7.73	9.09
	HD4	17.7	61.1	12.9	5.03
	HD5	15.8	34	15.3	8.47
	HD6	3.22	14.1	2.52	0.87

## Sheet: Figure 1a rigt top
		DMSO	S1	NP	PiC
	P19	20.6	51.3	22.6	14.4
	P20	1.56	48.2	0.97	0.43
	P21	9.28	50	10.5	1.98
	P22	4.04	10.4	3.9	5.75
	P23	8.19	31.3	11.5	5.95
	P5	31.2	29.5	30.3	27
	P2	9.28	8.81	15.6	19.1
	P12	1.64	2.57	2.43	1.73
	P6	53.6	60.3	66.6	66
	P15	9.09	2.44	7.14	0

## Sheet: Figure 1a left bottom
		DMSO	S1	NP	PiC
	NCBAL1	62.6	81.9	70.6	59.3
	NCBAL2	52.3	54.6	56.7	60.8
	NCBAL3	87.5	94.6	93.6	95.6
	NCBAL6	40.1	60.9	33.5	47.9
	NCBAL7	55.9	65.9	70.9	85
	NCBAL10	9.39	21.1	18.2	16.5

## Sheet: Figure 1a right bottom
		DMSO	S1	NP	PiC
	P24	60	76.4	52	31.3
	P4	12.1	29.9	12.3	8.11
	P25	27.3	74.1	9.52	0
	P17	16.9	32.5	7.34	4.92
	P26	4.85	7.59	3.93	7.87
	P27	41	26.8	16.5	28.6
	P22	30.1	40.4	20.1	32.8
	P23	6.73	27.9	14.3	14.3
	P5	55.1	54.2	50.1	63.4
	P2	11.1	9.3	15.4	12.3
	P12	9.08	7.63	20	8.16
	P18	1.46	3.84	3.22	4.96
	P7	1.78	2.31	1.87	1.95
	P16	3.23	9.26	12.8	3.61
	P15	9.38	15.4	9.62	10
	P6	22.4	30.6	25.6	24.5

## Sheet: Figure 1b left
		DMSO	S1	NP	PiC
	IHD1	20.8	13.4	35.6	16.6
	IHD2	20.3	8.54	17.5	24.2
	IHD3	19.4	14.8	23.7	23.9
	IHD4	10.4	13.3	10.5	13.8
	IHD5	27.5	16.6	17.6	10.9
	IHD6	26.5	20.6	17.3	8.23
	IHD7	70.7	22.3	48.9	32.3
	IHD8	36.4	21.3	35.6	22.5
	IHD9	19.6	3.33	7.79	6.64
	IHD10	10.5	1.43	11.1	6.08
	IHD11	64	17.2	72.3	46.2
	IHD12	11	7.53	12.1	9.1
	IHD13	73.2	26.6	78.2	81.5
	IHD14	80.7	47.9	86.9	77.5
	IHD15	62.2	20.1	72.5	86.2

## Sheet: Figure 1b center
		DMSO	S1	NP	PiC
	IHD1	9.9	40.8	19.4	45.2
	IHD2	18.4	32.5	9.29	26.3
	IHD3	6.23	23.2	8.22	11.7
	IHD4	9.42	13.6	14.4	1.66
	IHD5	19.4	32.7	29.3	24.3
	IHD6	15	25.9	17.6	16
	IHD7	9.82	50.6	30	8.8
	IHD8	7.83	18.6	6.44	11.1
	IHD9	1.87	6.19	1.95	2.07
	IHD10	13.2	11.4	9.6	16.9
	IHD11	15.4	54.6	11.2	25.9
	IHD12	1.85	8.56	2.69	1.69
	IHD13	13.1	53.9	7.49	8.96
	IHD14	3.66	35.3	1.64	2.52
	IHD15	19.8	68.7	11.8	6.55

## Sheet: Figure 1b right
		DMSO	S1	NP	PiC
	IHD1	1.04	5.26	3.21	2.04
	IHD2	1.61	3.64	1.55	0.74
	IHD3	1.04	2.19	0.55	0.15
	IHD4	5.52	2.99	4.37	1.1
	IHD5	1.89	1.39	1.54	1.13
	IHD6	1.17	1.17	1.09	1.18
	IHD7	5.3	15.3	10.6	10.9
	IHD8	0.33	1.33	0.57	0.42
	IHD9	1.87	3.33	0	0
	IHD10	0.91	4.29	2.02	0.68
	IHD11	1.75	8.94	1.38	1.11
	IHD12	0.51	1.08	0.42	0.36
	IHD13	0.24	2.77	0.14	0.12
	IHD14	0.2	3.11	0.059	0.21
	IHD15	0.26	2.39	0.35	0.055

## Sheet: Figure 1c top left 
		DMSO	S1	NP	PiC
	IHD1	15.8	14.1	13.7	23.9
	IHD2	36.2	42.8	40.5	78.5
	IHD3	83.3	72.4	78.3	82.5
	IHD4	10.3	22	90.9	66.7
	IHD5	18.7	20.7	21.4	14
	IHD6	18.6	22.3	33.6	28.7
	IHD7	6.58	9.23	13.1	37
	IHD8	34.7	12.9	22.4	26.3
	IHD10	41.4	37.5	5.26	28
	IHD11	57.1	76.6	79.5	80.3
	IHD12	6.06	2.52	1.72	12.1
	IHD13	41	20.4	29.4	27.3
	IHD14	31.4	7.69	10.5	17.8
	IHD15	18.9	26.1	33.3	62.2

## Sheet: Figure 1c top right
		DMSO	S1	NP	PiC
	IHD1	15.8	10.7	11.5	8.41
	IHD2	13.1	8.77	14.3	5.14
	IHD3	33.3	50.4	48.3	50
	IHD4	44.8	66	72.7	66.7
	IHD5	32.7	34.8	41.7	21.9
	IHD6	41.2	27.2	34.5	28
	IHD7	56.6	81.1	68.9	63
	IHD8	15.3	15.1	23.1	20.5
	IHD10	41.4	12.5	26.3	8
	IHD11	8.57	27.5	26	24.8
	IHD12	44.4	60.8	46	39.4
	IHD13	60.5	69.2	68.1	50.9
	IHD14	32.3	30.8	34.9	30.5
	IHD15	28.9	21.8	36.1	19.1

## Sheet: Figure 1c bottom left
		DMSO	S1	NP	PiC
	IHD1	0	9.26	3.33	0
	IHD2	42.9	31.2	42.9	16.7
	IHD3	33.3	83.3	50	100
	IHD4	23.5	36.4	80	0
	IHD5	5.41	21.2	34.8	0
	IHD6	12.5	16.7	14.3	18.2
	IHD7	23.2	29.1	16.4	24.6
	IHD8	0	12.7	7.69	13
	IHD10	0	50	0	0
	IHD11	25	42.9	33.3	20
	IHD12	0	4.44	0	0
	IHD13	33.3	16.7	38.5	9.09
	IHD14	6.67	9.94	0	0
	IHD15	15.8	40.5	32.3	0

[truncated: 105 more sheets: Figure 1c bottom right, Figure 2a left, Figure 2a right, Figure 2b, Figure 2c, Figure 2d, Figure 3a left, Figure 3a right, Figure 3b, Figure 3d left bottom, Figure 3d right bottom, Figure 3e left, Figure 3e left center, Figure 3e right center, Figure 3e right, Figure 4a left, Figure 4a center, Figure 4a right, Figure 4b left, Figure 4b center …]
